# Supplementary material for: Development of a Xeno-Free Feeder-Layer System from Human Umbilical Cord Mesenchymal Stem Cells for Prolonged Expansion of Human Induced Pluripotent Stem Cells in Culture
Source: PLoS One. 2016 Feb 16;11(2):e0149023. doi: 10.1371/journal.pone.0149023 (PMC4755601; doi:10.1371/journal.pone.0149023)
Supplement: S1 File — Each number represented the doubling time (hours) of different hUC-MSC lines. (XLSX) [file pone.0149023.s003.xlsx]

## Sheet: Sheet1
	The doubling time of different hUC-MSC lines
line 1	27.2	27.72	29.67
line 2	28.24	25.48	25.09
line 3	25.82	28.77	32.35
