# Supplementary material for: Development of a Xeno-Free Feeder-Layer System from Human Umbilical Cord Mesenchymal Stem Cells for Prolonged Expansion of Human Induced Pluripotent Stem Cells in Culture
Source: PLoS One. 2016 Feb 16;11(2):e0149023. doi: 10.1371/journal.pone.0149023 (PMC4755601; doi:10.1371/journal.pone.0149023)
Supplement: S4 File — Each number represented the number of spontaneously differentiated hiPSC colonies in observed 100 colonies cocultured on different passages hUC-MSCs feeder at passage X+1. (XLSX) [file pone.0149023.s006.xlsx]

## Sheet: Sheet1
	The number of spontaneously differentiated hiPSCs in observed 100 colonies cocultured on different passages hUC-MSCs feeder at passage X+1
passage 3	53	54	69
passage 5	47	63	59
passage 7	73	55	62
