# Supplementary material for: Development of a Xeno-Free Feeder-Layer System from Human Umbilical Cord Mesenchymal Stem Cells for Prolonged Expansion of Human Induced Pluripotent Stem Cells in Culture
Source: PLoS One. 2016 Feb 16;11(2):e0149023. doi: 10.1371/journal.pone.0149023 (PMC4755601; doi:10.1371/journal.pone.0149023)
Supplement: S5 File — Each number represented the doubling time (hours) of hiPSCs cocultured on different feeders at passage X+31. (XLSX) [file pone.0149023.s007.xlsx]

## Sheet: Sheet1
	The doubling time of hiPSCs cocultured on different feeders at passage X+31
MEF	34.376	51.236	39.867
hUC-MSCs	58.391	42.721	41.944
