# Supplementary material for: Development of a Xeno-Free Feeder-Layer System from Human Umbilical Cord Mesenchymal Stem Cells for Prolonged Expansion of Human Induced Pluripotent Stem Cells in Culture
Source: PLoS One. 2016 Feb 16;11(2):e0149023. doi: 10.1371/journal.pone.0149023 (PMC4755601; doi:10.1371/journal.pone.0149023)
Supplement: S6 File — Each number represented the relative expression of certain gene calculated with delta-delta Ct method. N/A: the Ct values of these groups can not be detected with this detection system owing to extremely low expression levels. (XLSX) [file pone.0149023.s008.xlsx]

## Sheet: Sheet1
	OCT4
iPSC 1	0.0834275	0.0191922	0.0241249
iPSC 2	0.0229823	0.05581	0.0462843
iPSC 3	0.0109469	0.00029575	0.0389203
HDF	N/A	N/A	N/A
HDF/7d	1.01162	1.00463	0.983957
	SOX2
iPSC 1	0.231647	N/A	0.002022
iPSC 2	0.10083	0.208772	0.204476
iPSC 3	0.00164238	0.0065695	N/A
HDF	N/A	N/A	N/A
HDF/7d	1.38511	0.993093	0.726986
	c-MYC
iPSC 1	0.205898	N/A	0.0902456
iPSC 2	0.00176026	N/A	0.00102511
iPSC 3	0.00105393	0.496546	4.29176e-06
HDF	N/A	N/A	N/A
HDF/7d	1.33793	0.920188	0.812252
	KLF4
iPSC 1	0.00672306	0.0308911	0.000338944
iPSC 2	0.068078	0.069992	0.167628
iPSC 3	0.0419069	0.0714627	0.125289
HDF	N/A	N/A	N/A
HDF/7d	1.50873	0.968171	0.6846
