# Supplementary material for: Development of a Xeno-Free Feeder-Layer System from Human Umbilical Cord Mesenchymal Stem Cells for Prolonged Expansion of Human Induced Pluripotent Stem Cells in Culture
Source: PLoS One. 2016 Feb 16;11(2):e0149023. doi: 10.1371/journal.pone.0149023 (PMC4755601; doi:10.1371/journal.pone.0149023)
Supplement: S7 File — Each number represented the relative expression of certain gene calculated with delta-delta Ct method. (XLSX) [file pone.0149023.s009.xlsx]

## Sheet: Sheet1
	MEF			hUC-MSCs
OCT4	0.972655	0.993093	1.02811	1.02101	0.959264	1.00696
SOX2	1.15669	0.913832	0.946058	1	1.05702	0.965936
MYC	1.07177	0.986233	0.939523	0.76313	0.61132	0.870551
NANOG	0.952638	1.06437	0.993093	0.806642	0.920188	0.993093
REX1	0.993093	0.920188	1.09429	0.668964	0.882703	0.882703
